# Supplementary material for: Efficacy and safety of different antidepressants and anticonvulsants in central poststroke pain: A network meta-analysis and systematic review
Source: PLoS One. 2022 Oct 13;17(10):e0276012. doi: 10.1371/journal.pone.0276012 (PMC9560062; doi:10.1371/journal.pone.0276012)
Supplement: S1 Data — (XLSX) [file pone.0276012.s004.xlsx]

## Sheet: Sheet1
author	number	treatment	VAS						NRS						HAMD
			BEFORE		AFTER				BEFORE		AFTER				BEFORE		AFTER
			MEAN	SD	MEAN	SD			MEAN	SD	MEAN	SD			MEAN	SD	MEAN	SD
Zhu HY 2013	32	Pregabalin							8.14	1.21	2.28	1.05			21.35	7.22	8.28	5.62
	31	Gabapentin							8.05	0.23	3.95	0.23			20.93	7.74	15.82	6.35
Kalita 2017	15	Pregabalin	7.27	0.78	3.84	1.61
	15	Lamotrigine	6.8	1.05	3.71	1.45
Chen XY 2015	45	Amitriptyline	8.03	0.67	3.92	0.87
	45	Vitamin B	8.06	0.71	6.23	0.91
Chen XD 2013	32	Pregabalin	6.79	1.5	2.23	0.48
	32	Carbamazepine	6.83	1.8	3.58	0.98
Dai JC 2005	20	Fluoxetine	7.25	1.23	2.1	0.56
	20	Carbamazepine	7.24	1.31	3.87	0.78
Gu C 2017	50	Pregabalin	7.32	1.62	5.1	1.26			7.36	1.66	5.29	1.25
	50	Gabapentin	7.38	1.65	5.03	1.23			7.44	1.71	5.37	1.3
He GW 2015	75	Lamotrigine	8.2	1.4	2.8	1
	75	Pregabalin	8.1	1.5	2	0.7
Huang C 2018	33	Pregabalin	7.97	1.81	3.83	0.96									24.37	3.43	11.16	2.14
	32	Amitriptyline	7.95	1.79	5.12	1.23									24.62	3.52	15.87	2.67
Liu C 2015	32	Pregabalin							8.19	0.64	2.44	0.88
	32	Gabapentin							7.91	0.89	3.84	0.96
	32	Carbamazepine							8	0.8	5.09	0.89
Mai XL 2011	23	Duloxetine	9.01	0.29	3.78	0.17									30.16	4.23	10.71	3.76
	22	Amitriptyline	8.71	0.37	3.98	0.54									29.41	4.53	12.31	4.78
Yuan YJ 2016	36	Gabapentin							8.3	0.7	5.8	0.9			20.5	7.8	14.8	6.8
	36	Pregabalin							8.2	0.9	5.2	0.6			20.8	7.6	10.2	4.5
Zhang JJ 2009	23	Lamotrigine	7.61	1.75	3.09	1.47
	22	Fluoxetine	7.68	1.46	3	1.48
Wang YP 2017	90	Serqulin	8.2	1.7	4	1.3
	90	Vitamin B	8	1.5	6.3	1.6
